# Supplementary material for: Farm family effects of adopting improved and hybrid sorghum seed in the Sudan Savanna of West Africa
Source: Food Policy. 2018 Jan;74:162–71. doi: 10.1016/j.foodpol.2018.01.001 (PMC5815090; doi:10.1016/j.foodpol.2018.01.001)
Supplement: Supplementary data 1 [file mmc1.xml]

<?xml version="1.0" encoding="UTF-8" standalone="no"?><data:data><datasets><author>msmale@msu.edu</author><type>0</type><dataset><value>1</value><reason>Data will be made available on request</reason><comments/></dataset></datasets></data:data>
